# Supplementary material for: Role of Plasticizers on PHB/bio-TPE Blends Compatibilized by Reactive Extrusion
Source: Materials (Basel). 2022 Feb 7;15(3):1226. doi: 10.3390/ma15031226 (PMC8840646; doi:10.3390/ma15031226)
Supplement: Supplementary file 1 [file materials-15-01226-s001.zip]

Archive with 1 entries (1 files):
- materials-1526891-supplementary.pdf
